# Supplementary material for: Functional analysis of the stable phosphoproteome reveals cancer vulnerabilities
Source: Bioinformatics. 2022 Jan 7;38(7):1956–63. doi: 10.1093/bioinformatics/btac015 (PMC9113330; doi:10.1093/bioinformatics/btac015)
Supplement: btac015_Supplementary_Data [file btac015_supplementary_data.zip]

Archive with 5 entries (4 files):
- btac015-suppl_data/
- btac015-suppl_data/Supplemental figures_Bioinformatics.docx
- btac015-suppl_data/Supplementary Table 1.xlsx
- btac015-suppl_data/Supplementary Table 2.xlsx
- btac015-suppl_data/Supplementary Table 3.xlsx
