# Supplementary material for: Functional analysis of the stable phosphoproteome reveals cancer vulnerabilities
Source: Bioinformatics. 2022 Jan 7;38(7):1956–63. doi: 10.1093/bioinformatics/btac015 (PMC9113330; doi:10.1093/bioinformatics/btac015)
Supplement: btac015_Supplementary_Data [file btac015_supplementary_data.zip › btac015-suppl_data/Supplementary Table 1.xlsx]

## Sheet: Definition
Cell/Tissue	Title	PMID	Organism	Source
HeLa S3	Quantitative phosphoproteomics reveals widespread full phosphorylation site occupancy during mitosis	20068231	Homo sapiens	qPhos
HEK293	Quantitative phosphoproteomics dissection of seven-transmembrane receptor signaling using full and biased agonists	20363803	Homo sapiens	qPhos
HUES 9	System-wide temporal characterization of the proteome and phosphoproteome of human embryonic stem cell differentiation	21406692	Homo sapiens	qPhos
HeLa	Quantitative phosphoproteomics identifies substrates and functional modules of Aurora and Polo-like kinase activities in mitotic cells (MLN8054)	21712546	Homo sapiens	qPhos
HeLa	System-wide temporal characterization of the proteome and phosphoproteome of human embryonic stem cell differentiation (BI2536)	21406692	Homo sapiens	qPhos
GTL-16	Discovery of a novel B-Raf fusion protein related to c-Met drug resistance	21936566	Homo sapiens	qPhos
KG-1	Dual phosphoproteomics and chemical proteomics analysis of erlotinib and gefitinib interference in acute myeloid leukemia cells	22115753	Homo sapiens	qPhos
hTERT-RPE1	Combination of chemical genetics and phosphoproteomics for kinase signaling analysis enables confident identification of cellular downstream targets	22199227	Homo sapiens	qPhos
Breast cancer	A strategy for large-scale phosphoproteomics and SRM-based validation of human breast cancer tissue samples	22985185	Homo sapiens	qPhos
SCC-9	Proteome-wide analysis of temporal phosphorylation dynamics in lysophosphatidic acid-induced signaling	23090842	Homo sapiens	qPhos
BOEC	Quantitative phosphoproteomics unveils temporal dynamics of thrombin signaling in human endothelial cells	24501219	Homo sapiens	qPhos
Jurkat	Single-step enrichment by Ti4+-IMAC and label-free quantitation enables in-depth monitoring of phosphorylation dynamics with high reproducibility and temporal resolution	24850871	Homo sapiens	qPhos
TIG-3	Phosphoproteome dynamics in onset and maintenance of oncogene-induced senescence	24961811	Homo sapiens	qPhos
A-375	Phosphoproteomic analysis identifies the tumor suppressor PDCD4 as a RSK substrate negatively regulated by 14-3-3	25002506	Homo sapiens	qPhos
HaCaT	Time-resolved dissection of early phosphoproteome and ensuing proteome changes in response to TGF-β	25056879	Homo sapiens	qPhos
MCF-7	Quantitative analysis of the TNF-α-induced phosphoproteome reveals AEG-1/MTDH/LYRIC as an IKKβ substrate	25849741	Homo sapiens	qPhos
WM239A	A Phosphoproteomic Comparison of B-RAFV600E and MKK1/2 Inhibitors in Melanoma Cells	25850435	Homo sapiens	qPhos
A-431	Phosphoproteome Profiling Reveals Molecular Mechanisms of Growth-Factor-Mediated Kinase Inhibitor Resistance in EGFR-Overexpressing Cancer Cells	27794612	Homo sapiens	qPhos
K-562	Global effects of kinase inhibitors on signaling networks revealed by quantitative phosphoproteomics	19651622	Homo sapiens	qPhos
HeLa	Global effects of kinase inhibitors on signaling networks revealed by quantitative phosphoproteomics	19651622	Homo sapiens	qPhos
A-498	An integrated phosphoproteomics work flow reveals extensive network regulation in early lysophosphatidic acid signaling	20071362	Homo sapiens	qPhos
HEK293	Global detection of protein kinase D-dependent phosphorylation events in nocodazole-treated human cells	22496350	Homo sapiens	qPhos
HEK293	Phosphoproteomic analysis identifies the tumor suppressor PDCD4 as a RSK substrate negatively regulated by 14-3-3.	25002506	Homo sapiens	qPhos
MCF-10A	Activation of diverse signalling pathways by oncogenic PIK3CA mutations	25247763	Homo sapiens	qPhos
NCI-H3255	Identifying novel targets of oncogenic EGF receptor signaling in lung cancer through global phosphoproteomics	25404012	Homo sapiens	qPhos
PaSC	Global Analysis of Protein Expression and Phosphorylation Levels in Nicotine-Treated Pancreatic Stellate Cells	26265067	Homo sapiens	qPhos
NCI-H929	Triomics Analysis of Imatinib-Treated Myeloma Cells Connects Kinase Inhibition to RNA Processing and Decreased Lipid Biosynthesis	26434776	Homo sapiens	qPhos
Jurkat E6.1	The phosphoproteome of human Jurkat T cell clones upon costimulation with anti-CD3/anti-CD28 antibodies	26546556	Homo sapiens	qPhos
J.gamma1	The phosphoproteome of human Jurkat T cell clones upon costimulation with anti-CD3/anti-CD28 antibodies	26546556	Homo sapiens	qPhos
U2OS	ATR inhibition rewires cellular signaling networks induced by replication stress	26572502	Homo sapiens	qPhos
MDA-MB-231	Quantitative phosphoproteomics reveals genistein as a modulator of cell cycle and DNA damage response pathways in triple-negative breast cancer cells	26783066	Homo sapiens	qPhos
HNSCC	Dysregulation of splicing proteins in head and neck squamous cell carcinoma	26853621	Homo sapiens	qPhos
HeLa	Identification of Candidate Cyclin-dependent kinase 1 (Cdk1) Substrates in Mitosis by Quantitative Phosphoproteomics	27134283	Homo sapiens	qPhos
Daudi	Elucidation of tonic and activated B-cell receptor signaling in Burkitt's lymphoma provides insights into regulation of cell survival	27155012	Homo sapiens	qPhos
DG-75	Elucidation of tonic and activated B-cell receptor signaling in Burkitt's lymphoma provides insights into regulation of cell survival	27155012	Homo sapiens	qPhos
HEK293	Interrogating the hidden phosphoproteome	28165663	Homo sapiens	qPhos
A-431	Quantitative phosphoproteomic analysis reveals system-wide signaling pathways regulated by site-specific phosphorylation of Keratin-8 in skin squamous cell carcinoma derived cell line	28176443	Homo sapiens	qPhos
HFF	Time-resolved Global and Chromatin Proteomics during Herpes Simplex Virus Type 1 (HSV-1) Infection	28179408	Homo sapiens	qPhos
COLO 205	Time-resolved Phosphoproteome Analysis of Paradoxical RAF Activation Reveals Novel Targets of ERK	28188228	Homo sapiens	qPhos
HCT 116	Time-resolved Phosphoproteome Analysis of Paradoxical RAF Activation Reveals Novel Targets of ERK	28188228	Homo sapiens	qPhos
BT-474	Lapatinib Resistance in Breast Cancer Cells Is Accompanied by Phosphorylation-Mediated Reprogramming of Glycolysis	28209619	Homo sapiens	qPhos
NCI-H1299	Quantitative Phospho-proteomic Analysis of TNFα/NFκB Signaling Reveals a Role for RIPK1 Phosphorylation in Suppressing Necrotic Cell Death	28539327	Homo sapiens	qPhos
Jurkat(HIV expressing)	Quantitative Temporal Viromics of an Inducible HIV-1 Model Yields Insight to Global Host Targets and Phospho-Dynamics Associated with Protein Vpr	28606917	Homo sapiens	qPhos
HeLa	Isoelectric point-based fractionation by HiRIEF coupled to LC-MS allows for in-depth quantitative analysis of the phosphoproteome	28674419	Homo sapiens	qPhos
A-204	Quantitative phosphoproteomic analysis of acquired cancer drug resistance to pazopanib and dasatinib	28842319	Homo sapiens	qPhos
MDA-MB-231	Phosphoproteomic analysis of the antitumor effects of ginsenoside Rg3 in human breast cancer cells	29435015	Homo sapiens	qPhos
U2OS	Proteomic investigations reveal a role for RNA processing factor THRAP3 in the DNA damage response	22424773	Homo sapiens	qPTM (updated qPhos)
SH-SY5Y	Temporal proteomics of NGF-TrkA signaling identifies an inhibitory role for the E3 ligase Cbl-b in neuroblastoma cell differentiation	25921289	Homo sapiens	qPTM (updated qPhos)
A-549	SPATA2 links CYLD to the TNF-α receptor signaling complex and modulates the receptor signaling outcomes	27307491	Homo sapiens	qPTM (updated qPhos)
NB-1	Integrated proximal proteomics reveals IRS2 as a determinant of cell survival in ALK-driven neuroblastoma	30459283	Homo sapiens	qPTM (updated qPhos)
HCT 116	Quantitative phosphoproteomics reveals mitotic function of the ATR activator ETAA1	30755469	Homo sapiens	qPTM (updated qPhos)
BT-474	Chemoproteomic Selectivity Profiling of PIKK and PI3K Kinase Inhibitors	30901187	Homo sapiens	qPTM (updated qPhos)
HeLa	Systems-wide Analysis of Serine ADP-Ribosylation Reveals Widespread Occurrence and Site-Specific Overlap with Phosphorylation	30157440	Homo sapiens	qPTM (updated qPhos)

## Sheet: Validation
Cell/Tissue	Title	PMID	Organism	Source
HeLa	iTRAQ labeling is superior to mTRAQ for quantitative global proteomics and phosphoproteomics	22210691	Homo sapiens	qPhos
HeLa	Global effects of kinase inhibitors on signaling networks revealed by quantitative phosphoproteomics	19651622	Homo sapiens	qPhos
AML	Kinase-substrate enrichment analysis provides insights into the heterogeneity of signaling pathway activation in leukemia cells	23532336	Homo sapiens	qPhos
Kasumi_1	Kinase-substrate enrichment analysis provides insights into the heterogeneity of signaling pathway activation in leukemia cells	23532336	Homo sapiens	qPhos
P31/FUJ	Kinase-substrate enrichment analysis provides insights into the heterogeneity of signaling pathway activation in leukemia cells	23532336	Homo sapiens	qPhos
MCF-7	Characterization of early autophagy signaling by quantitative phosphoproteomics	24275748	Homo sapiens	qPhos
DLD-1	Integrative analysis of kinase networks in TRAIL-induced apoptosis provides a source of potential targets for combination therapy	25852190	Homo sapiens	qPhos
DFC	A site-specific phosphorylation of the focal adhesion kinase controls the formation of spheroid cell clusters	24706070	Homo sapiens	qPhos
HeLa Kyoto	Functional Proteomics Identifies Acinus L as a Direct Insulin- and Amino Acid-Dependent Mammalian Target of Rapamycin Complex 1 (mTORC1) Substrate	25907765	Homo sapiens	qPhos
Hep_G2	A Single Kinase Generates the Majority of the Secreted Phosphoproteome	26091039	Homo sapiens	qPhos
THP_1	Unbiased phosphoproteomic method identifies the initial effects of a methacrylic acid copolymer on macrophages	26261332	Homo sapiens	qPhos
Liver	Quantitative proteomics and phosphoproteomics on serial tumor biopsies from a sorafenib-treated HCC patient	26787912	Homo sapiens	qPhos
Melanocytes	Phosphoproteomic Analyses of NRAS(G12) and NRAS(Q61) Mutant Melanocytes Reveal Increased CK2α Kinase Levels in NRAS(Q61) Mutant Cells	27251789	Homo sapiens	qPhos
SW48 PIK3CA	Quantitative phosphoproteomic analysis of the PI3K-regulated signaling network	27282143	Homo sapiens	qPhos
blood	Combined Quantification of the Global Proteome, Phosphoproteome, and Proteolytic Cleavage to Characterize Altered Platelet Functions in the Human Scott Syndrome	27535140	Homo sapiens	qPhos
NHA	Quantitative Proteomics Reveals Fundamental Regulatory Differences in Oncogenic HRAS and Isocitrate Dehydrogenase (IDH1) Driven Astrocytoma	27834733	Homo sapiens	qPhos
blood	Temporal quantitative phosphoproteomics of ADP stimulation reveals novel central nodes in platelet activation and inhibition	28060719	Homo sapiens	qPhos
HT22	Quantitative analyses of the global proteome and phosphoproteome reveal the different impacts of propofol and dexmedetomidine on HT22 cells	28418008	Homo sapiens	qPhos
ARPE_19	Quantitative phosphoproteomics reveals involvement of multiple signaling pathways in early phagocytosis by the retinal pigmented epithelium	28978645	Homo sapiens	qPhos
U2OS	Proteomics Reveals Global Regulation of Protein SUMOylation by ATM and ATR Kinases during Replication Stress	29020638	Homo sapiens	qPhos
NB4	Proteomic analysis of cell cycle progression in asynchronous cultures, including mitotic subphases, using PRIMMUS	29052541	Homo sapiens	qPhos
isolated CD4+ T	Global phosphoproteomics of CCR5-tropic HIV-1 signaling reveals reprogramming of cellular protein production pathways and identifies p70-S6K1 and MK2 as HIV-responsive kinases required for optimal infection of CD4+ T cells	29970186	Homo sapiens	qPTM (updated qPhos)
ESC	A Systems-Level Characterization of the Differentiation of Human Embryonic Stem Cells into Mesenchymal Stem Cells	31332097	Homo sapiens	PRIDE
HCT 116	SIK2 orchestrates actin-dependent host response upon Salmonella infection	33947818	Homo sapiens	PRIDE
T-cells	CDK8 Fine-Tunes IL-6 Transcriptional Activities by Limiting STAT3 Resident Time at the Gene Loci	33357429	Homo sapiens	PRIDE
AGS	Phosphoproteome Analysis Reveals Dynamic Heat Shock Protein 27 Phosphorylation in Tanshinone IIA-Induced Cell Death	32154729	Homo sapiens	PRIDE
