# Supplementary material for: Functional analysis of the stable phosphoproteome reveals cancer vulnerabilities
Source: Bioinformatics. 2022 Jan 7;38(7):1956–63. doi: 10.1093/bioinformatics/btac015 (PMC9113330; doi:10.1093/bioinformatics/btac015)
Supplement: btac015_Supplementary_Data [file btac015_supplementary_data.zip › btac015-suppl_data/Supplementary Table 3.xlsx]

## Sheet: Sheet1
RESOURCE	VERSION	REFERENCE	IDENTIFIER
Deposited Data
Human glioblastoma		(Recasens et al., 2021)	PRIDE: PXD020441
Mouse adipocytes		(Su et al., 2019)	PRIDE: PXD011525
Mouse ESCs		(Yang et al., 2019)	PRIDE: PXD010621
Human ESCs		(Billinget al., 2019)	PRIDE: PXD004652
HCT116		(Hahnet al., 2021)	PRIDE: PXD023703
T cell		(Martinez-Fabregaset al., 2020)	PRIDE: PXD020964
Human gastric cell line AGS		(Yinet al.,2020)	PRIDE: PXD005093
Software and Algorithms
R	3.6.1	R Development Core Team, 2016	https://www.R-project.org/
PhosR	1.2.0	(Kim et al., 2020)	https://bioconductor.org/packages/PhosR/
Database
ActiveDriverDB	2021	(Krassowskiet al., 2018)	https://activedriverdb.org/
qPhos	NA	(Yu et al., 2019)	http://qphos.cancerbio.info/index.php
STRING	11.5	(Szklarczyket al., 2019)	https://string-db.org/
prePPI	1.2.0	(Zhanget al., 2012)	https://honiglab.c2b2.columbia.edu/PrePPI/
PaxDb	4.1	(Wanget al., 2015)	https://pax-db.org/
Reactome	7.4	(Fabregatet al., 2018)	https://reactome.org/
KEGG	7.4	(Kanehisaet al., 2017)	https://www.genome.jp/kegg/
Biocarta	7.4	NA	https://cgap.nci.nih.gov/Pathways/BioCarta_Pathways
Spliceosome database	NA	(Cvitkovic and Jurica,2013)	http://spliceosomedb.ucsc.edu/
MSigDB	7.4	(Liberzonet al., 2015)	https://www.gsea-msigdb.org/gsea/msigdb/
PhosphoSitePlus	6.6.0.2	(Hornbecket al., 2015)	https://www.phosphosite.org/homeAction
